# Supplementary material for: Indirect Short- and Long-Term Effects of Aboveground Invertebrate and Vertebrate Herbivores on Soil Microarthropod Communities
Source: PLoS One. 2015 Mar 4;10(3):e0118679. doi: 10.1371/journal.pone.0118679 (PMC4349861; doi:10.1371/journal.pone.0118679)
Supplement: S1 Table — (XLSX) [file pone.0118679.s001.xlsx]

## Sheet: microarthropod data
Numbers of microarthropods, summed across three sampling events (June, July and August)
		Grassland	STAB	STAB	STAB	STAB	STAB	STAB	STAB	STAB	STAB	STAB	STAB	STAB	STAB	STAB	STAB	STAB	STAB	STAB	STAB	STAB	DADA	DADA	DADA	DADA	DADA	DADA	DADA	DADA	DADA	DADA	MARG	MARG	MARG	MARG	MARG	MARG	MARG	MARG	MARG	MARG	BOTS	BOTS	BOTS	BOTS	BOTS	BOTS	BOTS
		Fence	1	1	1	1	1	2	2	2	2	2	3	3	3	3	3	4	4	4	4	4	5	5	5	5	5	6	6	6	6	6	7	7	7	7	7	8	8	8	8	8	9	9	9	9	9	10	10
		Vegetation type	S	S	S	S	S	T	T	T	T	T	S	S	S	S	S	T	T	T	T	T	S	S	S	S	S	T	T	T	T	T	S	S	S	S	S	T	T	T	T	T	S	S	S	S	S	T	T
		Treatment	1	2	3	4	5	1	2	3	4	5	1	2	3	4	5	1	2	3	4	5	1	2	3	4	5	1	2	3	4	5	1	2	3	4	5	1	2	3	4	5	1	2	3	4	5	1	2
Acari	Prostigmata	Prostigmata morphosp. 1	16	6	18	3	3	12	33	18	20	28	8	17	9	17	2	11	1	3	36	5	15	6	13	18	4	24	14	7	18	2	8	21	57	78	96	12	19	7	16	18	5	35	6	19	6	22	46
		Prostigmata morphosp. 2	1	0	0	1	1	1	2	2	1	4	0	0	1	0	2	4	0	3	2	0	0	0	1	0	0	2	0	0	0	0	4	1	0	0	0	7	2	1	1	0	1	9	0	0	0	1	0
		Prostigmata morphosp. 3	1	0	0	0	0	0	0	2	0	0	0	1	0	0	0	4	0	4	4	0	0	0	1	0	0	0	1	0	1	0	2	3	0	0	0	0	8	1	1	0	0	0	2	0	1	0	0
		Prostigmata morphosp. 4	0	1	1	0	3	0	0	1	0	0	0	1	0	1	0	0	0	0	0	3	0	1	0	2	0	0	0	0	0	0	0	1	0	0	1	0	0	0	0	2	0	0	0	0	1	0	0
		Prostigmata morphosp. 5	11	10	11	4	1	12	28	16	47	9	5	16	9	8	4	10	2	8	28	8	4	2	23	11	0	11	6	9	12	5	8	9	32	7	39	8	5	10	10	8	4	10	6	6	23	11	29
		Prostigmata morphosp. 6	0	2	0	0	0	3	5	2	7	0	0	6	1	0	0	8	2	0	4	3	0	0	0	0	0	0	0	0	0	1	1	0	12	0	0	0	2	3	7	5	0	1	2	0	0	2	0
		Prostigmata morphosp. 7	5	2	0	0	0	5	4	8	0	0	0	3	0	2	0	2	0	4	4	3	0	1	1	1	0	1	1	2	0	2	0	0	3	3	21	3	3	12	10	12	0	3	0	0	1	0	0
		Prostigmata morphosp. 8	3	1	0	0	1	2	12	2	4	0	0	0	2	1	0	1	4	0	0	0	0	0	0	0	0	1	0	0	0	0	0	0	1	0	0	0	1	0	0	0	0	2	0	0	0	1	1
		Prostigmata morphosp. 9	1	0	0	1	0	0	3	0	0	0	1	0	0	1	0	0	2	0	2	0	0	0	0	1	0	0	0	0	0	1	0	0	0	0	0	3	0	0	0	0	0	1	0	0	1	0	0
		Prostigmata morphosp. 10	0	0	0	0	0	0	0	0	0	1	0	0	0	1	0	0	0	0	0	0	0	0	0	1	0	0	0	0	0	0	0	0	0	0	0	0	0	0	0	1	2	0	0	1	0	0	0
		Prostigmata morphosp. 11	0	0	1	0	0	0	0	0	0	0	0	0	0	0	0	0	0	1	1	0	0	0	0	0	0	0	0	0	0	0	0	0	0	0	0	0	1	3	0	0	1	0	0	0	0	0	0
		Prostigmata morphosp. 12	1	0	1	1	0	0	0	0	2	0	0	0	0	0	0	0	0	0	0	0	0	0	0	0	0	0	0	0	0	0	0	0	0	0	0	0	0	0	0	0	0	0	0	0	0	0	0
		Prostigmata morphosp. 13	0	0	0	0	0	0	0	0	0	0	0	0	0	0	0	0	0	0	0	0	0	0	0	0	0	0	0	0	0	0	0	0	0	0	0	0	0	0	0	0	0	0	0	0	0	0	0
		Prostigmata morphosp. 14	0	0	0	0	0	0	0	0	1	0	0	0	0	0	0	0	0	1	0	2	0	0	0	0	0	0	0	0	0	0	1	0	0	0	0	0	0	0	0	0	0	0	0	0	0	0	0
		Prostigmata morphosp. 15	3	1	3	2	0	6	13	10	7	5	0	3	2	4	0	6	10	2	8	1	0	0	0	0	0	0	0	0	0	0	3	1	9	0	0	5	3	1	9	0	0	0	2	0	0	0	0
		Prostigmata morphosp. 16	0	0	0	1	0	0	0	0	0	0	0	0	0	0	0	0	0	0	0	0	0	0	0	0	0	0	0	0	0	0	0	0	0	0	0	0	0	0	0	0	0	0	0	0	0	0	0
		Scutacaridae morphosp. 1	1	0	0	1	0	0	1	1	0	0	0	0	0	1	2	3	0	3	3	3	0	0	2	1	0	0	0	0	0	2	0	0	4	0	9	1	6	4	1	23	0	5	4	1	10	1	0
		Scutacaridae spp.	0	0	1	0	0	0	0	0	0	0	0	0	0	0	0	0	0	4	0	0	0	0	0	0	0	0	0	0	0	0	3	0	0	0	0	0	0	0	0	0	0	0	0	0	0	0	1
		Microdispidae/Pyemotidae morphosp. 1	0	0	0	0	0	0	0	0	0	0	0	0	0	0	0	0	0	0	0	0	0	0	0	0	1	0	0	0	0	0	0	0	0	0	0	0	0	1	2	0	0	0	0	0	0	0	0
		Microdispidae/Pyemotidae morphosp. 2	5	0	0	0	0	2	0	0	0	3	0	0	0	0	0	0	0	0	0	0	0	1	1	0	0	2	0	0	0	0	0	0	0	0	1	1	1	2	0	7	0	0	0	0	0	3	0
		Microdispidae/Pyemotidae morphosp. 2	0	0	0	0	0	1	1	0	0	0	0	0	0	0	0	1	0	0	0	0	0	0	1	0	0	0	0	0	0	0	0	0	1	0	2	4	1	3	1	4	1	0	2	0	0	0	0
		Microdispidae/Pyemotidae morphosp. 3	0	0	0	0	0	0	0	0	0	0	0	0	0	0	0	0	0	0	0	0	0	0	1	0	0	0	0	0	0	0	0	0	0	0	0	1	0	0	0	2	0	0	0	0	0	0	0
	Oribatida	Passalozetes intermedius	0	0	0	0	0	0	0	0	0	3	0	0	0	0	0	0	0	0	0	2	0	0	0	0	0	0	0	0	0	0	0	0	0	0	0	0	0	0	0	1	0	0	0	0	0	0	0
		Carabodes intermedius	0	0	0	0	0	0	0	0	0	0	0	0	0	0	0	0	0	0	0	0	0	0	0	0	0	0	0	0	0	0	0	0	0	1	0	0	0	0	0	0	0	0	0	0	0	0	0
		Carabodes marginatus	0	0	0	0	0	0	0	0	0	0	0	0	0	0	0	0	0	0	0	0	0	0	1	0	0	0	0	0	0	0	0	0	0	1	0	0	0	0	0	0	0	0	0	0	0	0	0
		Oribatula tibialis	0	0	0	0	0	0	0	0	0	0	0	0	0	0	0	0	0	0	0	0	0	0	0	0	0	0	0	0	0	0	0	0	0	0	0	1	0	0	0	0	0	0	0	0	0	0	0
		Liebstadia similis	0	0	0	0	0	0	0	0	0	0	0	0	0	0	0	0	0	0	0	0	0	0	0	0	0	0	0	0	0	0	0	0	0	0	0	0	0	0	0	0	0	0	0	0	0	0	0
		Scheloribates laevigatus	0	0	0	0	0	1	0	1	0	0	0	0	0	0	0	0	0	0	0	0	0	0	5	0	0	0	0	0	0	0	0	0	0	0	0	0	0	0	0	0	0	2	0	0	0	0	0
		Hemileius initialis	0	0	0	0	0	1	0	0	0	0	0	0	0	0	0	0	0	0	0	0	0	0	0	0	0	1	1	0	0	1	0	0	0	0	0	0	0	0	1	0	0	0	0	0	0	0	0
		Neoribates aurantiacus	0	0	0	0	0	0	1	0	0	0	0	0	0	0	0	0	0	0	0	0	0	0	0	0	0	1	0	0	0	0	0	0	0	0	0	0	0	0	0	0	0	0	0	0	0	0	0
		Ceratozetes peritus	0	0	0	0	0	0	0	0	0	0	0	0	0	0	0	0	1	0	0	0	0	0	0	0	0	0	0	0	0	1	0	0	0	0	0	0	0	0	0	0	0	0	0	0	0	0	0
		Diapterobates cf. humeralis	0	0	0	0	0	0	0	0	0	0	0	0	0	0	0	0	0	0	0	0	0	0	0	0	0	0	0	0	0	0	0	0	0	0	0	0	0	0	0	0	0	0	0	0	0	0	0
		Trichoribates incisellus	0	0	0	0	0	0	0	0	0	0	0	0	0	0	0	0	0	0	0	0	0	0	0	0	0	0	0	0	0	0	0	0	1	0	0	0	0	0	0	0	0	0	0	0	0	0	0
		Melanozetes mollicomus	0	0	0	0	0	0	0	0	0	0	0	0	0	0	0	0	0	0	0	0	0	0	0	0	0	0	0	0	0	0	0	0	0	0	0	0	0	0	0	0	0	0	0	0	0	0	0
		Fuscozetes setosus	0	0	0	0	0	0	0	0	0	0	0	0	0	0	0	0	0	0	0	0	0	0	1	0	0	0	0	0	0	0	0	1	0	0	0	0	0	0	0	0	0	0	0	0	0	0	0
		Chamobates borealis	0	0	0	0	0	1	0	1	0	0	0	0	0	0	0	1	0	0	0	0	0	0	0	0	0	0	0	0	0	0	0	0	0	0	0	0	0	0	0	0	0	0	0	0	0	0	0
		Tectocepheus spp.	0	0	0	0	0	0	0	0	0	1	0	0	0	0	0	0	0	0	0	0	0	0	1	0	0	0	0	0	0	0	0	0	2	0	3	1	0	0	0	0	0	0	0	0	0	0	0
		Ctenobelba pectinigera	0	0	0	0	0	0	0	0	1	0	0	0	0	0	0	0	0	1	0	0	0	0	0	0	0	0	0	0	0	0	0	0	0	0	0	0	1	0	0	0	0	0	0	0	1	2	0
		Achipteria spp.	0	0	0	0	0	0	3	0	0	0	0	0	0	0	0	0	0	0	0	0	0	0	0	0	0	0	0	0	0	0	0	0	0	0	0	0	0	0	0	0	0	0	0	0	0	0	0
		Suctobelbidae spp.	0	0	0	0	0	0	0	0	0	0	0	0	0	0	0	0	0	0	0	0	0	0	0	0	0	0	0	0	0	0	0	0	0	0	0	0	0	0	1	0	0	0	0	0	0	0	0
		Oppiella spp.	2	3	0	3	0	86	28	56	55	88	3	1	0	1	2	39	36	42	8	34	1	1	6	0	1	7	2	1	2	30	3	2	22	5	7	10	28	9	4	75	5	14	6	1	7	11	4
		Microppia minus	0	0	1	0	0	2	0	0	0	2	0	2	0	0	3	2	0	1	1	1	0	0	0	0	0	3	0	0	0	0	1	0	0	0	0	0	0	0	0	1	1	5	5	4	3	4	0
		Brachychthoniidae morphosp. 1	1	0	0	0	0	4	1	2	2	7	2	6	1	1	0	0	3	3	5	0	0	0	0	4	0	3	0	1	1	0	0	2	0	0	2	0	1	0	3	0	0	2	13	18	1	4	4
		Brachychthoniidae morphosp. 2	0	1	1	0	0	1	0	2	0	2	1	2	0	0	0	1	0	0	0	2	1	0	0	0	0	0	1	8	0	2	0	0	0	0	1	0	0	0	0	0	0	3	6	7	0	0	0
		Brachychthoniidae morphosp. 3	0	0	0	0	0	2	3	0	0	2	0	0	0	0	0	0	0	0	0	0	0	0	0	0	0	0	0	0	0	0	0	0	0	0	0	0	0	0	0	0	1	0	4	0	1	0	0
		Gehypochthonius rhadamanthus	0	0	0	0	0	0	3	0	0	0	0	0	0	0	0	0	0	0	0	0	0	0	0	0	0	0	0	0	0	0	0	0	0	0	0	0	0	0	0	0	0	0	0	0	2	0	0
		Parhypochthonius aphidinus	0	0	0	0	0	0	0	0	0	0	0	0	0	0	0	0	0	1	0	0	0	0	0	0	0	0	0	0	0	0	0	0	0	0	0	0	0	0	0	0	0	0	0	0	0	0	0
		Epilohmannia spp.	0	0	0	0	0	0	0	0	0	0	0	0	0	0	0	3	0	0	0	0	0	0	0	0	0	0	0	0	0	0	0	0	7	0	0	0	0	0	0	0	0	0	0	0	0	0	0
	Monogynaspida	Gamasina spp.	6	0	2	2	0	1	3	7	3	1	4	3	3	1	1	1	1	1	1	2	3	3	2	2	0	3	0	3	1	0	0	0	2	1	1	1	0	0	1	0	0	2	0	2	4	3	0
		Prozercon spp.	0	0	0	0	1	6	0	4	4	5	0	0	0	1	0	14	0	3	0	2	0	0	0	0	0	2	0	1	0	5	3	0	4	0	0	0	2	2	4	62	0	0	0	0	0	16	0
		Zercon spp.	0	0	0	0	0	0	0	0	0	2	0	0	0	0	0	1	0	0	0	0	0	0	0	0	0	0	1	0	0	0	0	0	0	0	0	1	1	0	0	1	0	0	1	0	0	0	3
		Gamasina morphosp. 1	0	0	0	0	0	0	0	0	0	0	0	1	1	0	0	0	0	0	0	0	0	0	0	0	0	0	0	0	0	1	0	0	0	0	0	0	0	0	0	0	0	0	0	0	0	0	0
		Uropodina spp.	0	0	0	0	0	0	0	0	0	0	0	0	0	0	0	0	0	0	0	0	0	0	0	0	0	0	0	0	0	0	0	0	0	0	0	0	0	0	0	0	0	0	0	0	0	0	0
Collembola	Entomobryomorpha	Isotoma/Isotomurus spp.	6	3	1	0	0	2	8	5	5	26	1	0	0	7	0	4	3	3	3	8	2	1	7	13	0	1	19	2	1	0	0	0	1	0	1	2	1	0	3	2	2	0	0	0	1	6	6
		Folsomia candida	6	0	0	1	4	1	2	3	2	0	1	1	1	0	0	1	0	0	0	3	2	9	0	0	1	0	1	2	1	2	8	0	10	0	9	1	3	10	5	20	0	1	1	2	8	0	1
		Entomobryomorpha morphosp. 1	0	0	0	0	0	0	0	0	0	0	0	0	0	0	0	0	0	0	0	0	0	0	0	0	0	0	0	0	0	0	0	0	0	2	0	0	3	3	259	6	0	0	0	0	0	0	0
		Lepidocyrtus spp.	3	0	0	0	0	1	1	1	0	0	0	0	2	1	0	3	0	0	0	0	1	0	1	0	0	0	0	0	1	0	0	0	0	0	0	0	0	1	2	0	0	1	0	2	0	0	0
		Entomobrya spp.	0	0	1	1	0	3	3	2	3	1	1	1	4	0	0	4	3	1	1	0	0	1	0	1	0	0	0	1	2	0	1	0	2	0	0	4	0	0	0	0	0	1	1	2	0	1	1
	Poduromorpha	Onychiuridae spp.	4	6	7	2	12	17	9	8	17	6	6	1	5	11	12	9	1	2	2	2	2	2	2	5	0	1	1	2	2	3	3	5	9	0	5	155	23	18	15	16	3	24	25	4	15	4	6
		Hypogastrura/Ceratophysella spp.	0	0	0	0	0	0	0	0	0	0	0	0	0	0	0	5	0	0	0	2	0	0	0	0	0	0	0	0	0	0	0	0	0	0	0	0	0	0	0	0	0	0	0	1	0	0	0
		Friesea spp.	5	6	1	1	3	0	0	0	0	0	0	1	0	0	0	0	0	0	1	0	0	0	0	0	0	0	1	0	0	0	0	0	0	2	0	2	0	2	0	0	0	0	1	1	0	0	0
		Brachystomellidae spp.	0	0	0	0	0	0	0	0	0	0	0	0	0	0	0	0	0	0	0	0	0	0	0	0	0	0	0	0	0	0	0	0	0	0	0	0	0	2	0	0	0	0	0	0	0	0	0
	Neelipleona	Neelidae spp.	0	0	0	0	0	0	0	0	2	2	0	0	0	0	0	0	1	1	0	0	0	0	0	0	0	0	0	0	0	0	0	0	0	0	0	1	1	3	2	1	0	0	0	0	0	0	0
	Symphypleona	Sminthuridae/Sminthurididae spp.	0	4	0	0	0	1	0	0	0	0	1	0	0	0	0	0	1	0	0	0	0	0	0	1	0	0	0	0	0	0	0	0	0	0	0	2	0	0	2	1	0	1	0	0	0	1	0
		Katiannidae spp.	0	0	0	2	1	0	1	0	2	0	1	0	0	0	0	0	0	0	0	0	0	1	1	0	0	0	3	0	0	0	0	0	4	0	0	4	0	1	6	5	0	1	0	0	0	0	0
Legend:	Grassland:	Identifier for each of the six subalpine grasslands
	Fence:	Identifier for each of the 18 exclosure setups
	Vegetation type:	S: short-grass, T: tall-grass
	Treatment:	1: "All", 2: "Marmot/Mouse/Invertebrate", 3: "Mouse/Invertebrate", 4: "Invertebrate", 5: "None"
[truncated: 43 more columns]
